# Supplementary material for: Reanimation of Stored Tissue Biopsies: A Functional Study and Translational Approach
Source: Int J Mol Sci. 2026 Jan 28;27(3):1298. doi: 10.3390/ijms27031298 (PMC12898366; doi:10.3390/ijms27031298)
Supplement: Supplementary file 1 [file ijms-27-01298-s001.zip]

Archive with 1 entries (1 files):
- ijms-4089498-supplementary.pdf
